# Supplementary material for: Seroprevalence and Risk Factors for Equine West Nile Virus Infections in Eastern Germany, 2020
Source: Viruses. 2022 May 30;14(6):1191. doi: 10.3390/v14061191 (PMC9229339; doi:10.3390/v14061191)
Supplement: Supplementary file 1 [file viruses-14-01191-s001.zip]

Archive with 6 entries (5 files):
- Suppl.data_proofreading/
- __MACOSX/._Suppl.data_proofreading
- Suppl.data_proofreading/Questionnaire_final.pdf
- __MACOSX/Suppl.data_proofreading/._Questionnaire_final.pdf
- Suppl.data_proofreading/viruses-1711076-supplementary tables.xlsx
- __MACOSX/Suppl.data_proofreading/._viruses-1711076-supplementary tables.xlsx
