# Supplementary material for: Seroprevalence and Risk Factors for Equine West Nile Virus Infections in Eastern Germany, 2020
Source: Viruses. 2022 May 30;14(6):1191. doi: 10.3390/v14061191 (PMC9229339; doi:10.3390/v14061191)
Supplement: Supplementary file 1 [file viruses-14-01191-s001.zip › Suppl.data_proofreading/viruses-1711076-supplementary tables.xlsx]

## Sheet: Tab S1.Holdings
	Table1: Individual holdings included in the study and results of serological analysis (n = 937 horses).
	Federal state	ID	horses per holding (n)	WNV-vaccinated horses/ holding n (%)	sampled horses/ holding n (%)	WNV pos.horses/ holding n(%)	TBEV pos.horses/ holding n(%)	USUV pos.horses/ holding n(%)
	ABI	I-F	11	0	11 (100)	3 (27.3)	0	0
		I-A	7	2 (28.6)	5 (71.4)	3 (60)	0	0
		I-I	45	9 (20)	6 (13.3)	1 (16.7)	0	0
		I-O	31	1 (3.2)	21 (67.7)	1 (4.8)	0	0
		I-N	10	0	10 (100)	1 (10)	0	0
		I-C	160	25 (15.6)	2 (1.3)	0	0	0
		I-B	65	50 (76.9)	4 (6.2)	0	0	0
		I-K	25	16 (64.0)	9 (36.0)	0	1 (11.1)	0
		I-P	21	0	4 (19.1)	0	0	0
		I-L	10	5 (50)	5 (50)	0	1 (20)	0
		I-E	8	0	8 (100)	0	0	0
		I-M	7	5 (71.4)	2 (28.6)	0	0	0
		I-H	6	1 (16.7)	5 (83.3)	0	0	0
		I-J	6	0	5 (83.3)	0	0	0
		I-D	5	0	5 (100)	0	0	0
		I-G	5	0	5 (100)	0	0	0
	Total	16	422	113	107	9	2	0
	WB	II-T	33	3 (9.1)	12 (36.4)	2 (16.7)	0	0
		II-L	7	0	7 (100)	1 (14.3)	0	0
		II-F	6	0	6 (100)	1 (16.7)	0	1 (16.7)
		II-K	6	0	6 (100)	1 (16.7)	0	0
		II-S	4	0	3 (75)	1 (33.3)	0	0
		II-N	50	40 (80)	6 (12.0)	0	0	0
		II-C	40	30 (75)	7 (17.5)	0	0	0
		II-O	40	30 (75)	3 (7.5)	0	0	0
		II-R	34	12 (35.3)	16 (47.1)	0	1 (6.3)	0
		II-G	28	0	11 (39.3)	0	0	0
		II-M	20	0	1 (5.0)	0	0	0
		II-D	18	12 (66.7)	3 (16.7)	0	0	0
		II-Q	16	1 (6.3)	15 (93.8)	0	0	0
		II-J	14	0	4 (28.6)	0	0	0
		II-E	13	2 (15.4)	9 (69.2)	0	1 (11.1)	0
		II-H	11	0	10 (90.9)	0	0	0
		II-B	10	6 (60.0)	4 (40)	0	0	0
		II-A	7	5 (71.4)	2 (28.6)	0	0	0
		II-P	6	5 (83.3)	1 (16.7)	0	0	0
		II-M1	4	0	4 (100)	0	0	0
	Total	20	367	146	130	6	2	1
	EE	III-G	10	0	7 (70.0)	7 (100)	0	0
		III-H	11	0	7 (63.6)	4 (57.1)	0	0
		III-N	80	0	39 (48.8)	3 (7.7)	0	0
		III-F	12	1 (8.3)	11 (91.7)	3 (27.3)	0	0
		III-A	7	0	7 (100)	2 (28.6)	0	0
		III-D	22	0	18 (81.8)	0	8 (44.4)	0
		III-E	18	0	16 (88.9)	0	1 (6.3)	0
		III-J	7	0	7 (100)	0	0	0
		III-B	6	0	6 (100)	0	1 (16.7)	0
		III-L	6	0	4 (66.7)	0	0	0
		III-C	5	0	5 (100)	0	0	0
		III-M	5	0	5 (100)	0	0	1 (20)
		III-K	4	0	4 (100)	0	0	0
	Total	13	193	1	136	19	10	1
	NS	IV-E	80	40 (500)	27 (33.8)	3 (11.1)	0	0
		IV-A	30	3 (100)	26 (88.7)	2 (7.7)	0	1 (3.9)
		IV-G	8	0	6 (75)	1 (16.7)	0	0
		IV-J	48	15 (31.25)	20 (41.7)	0	3 (15)	0
		IV-F	30	24 (80)	6 (30)	0	0	0
		IV-N	22	8 (36.4)	13 (59.1)	0	0	0
		IV-M	20	11 (55)	7 (35)	0	0	0
		IV-L	13	0	7 (58.9)	0	0	0
		IV-D	9	0	9 (100)	0	0	0
		IV-B	7	0	3 (42.9)	0	0	0
		IV-K	5	0	5 (100)	0	0	0
		IV-C	4	0	4 (100)	0	0	0
		IV-H	3	0	3 (100)	0	0	0
	Total	13	279	101	137	6	3	1
	CS	V-R	17	0	11 (64.7)	3 (27.3)	0	0
		V-Q	7	0	7 (100)	3 (42.9)	0	0
		V-AA	33	5 (15.2)	10 (30.3)	0	0	0
		V-F	20	0	18 (90)	0	0	0
		V-P	14	1 (7.1)	12 (85.7)	0	0	0
		V-Y	13	0	6 (46.2)	0	0	0
		V-B	11	0	3 (27.3)	0	1 (33.3)	0
		V-Z	11	0	7 (63.6)	0	0	0
		V-C	9	1 (11.1)	8 (88.9)	0	1 (12.5)	0
		V-M	9	0	9 (100)	0	0	0
		V-X	9	0	2 (22.2)	0	0	0
		V-L	8	2 (25)	6 (75)	0	0	0
		V-O	8	0	8 (100)	0	0	1 (12.5)
		V-G	7	0	7 (100)	0	0	0
		V-S	7	0	7 (100)	0	1 (14.3)	0
		V-D	6	0	3 (50)	0	0	0
		V-J	6	0	6 (100)	0	5 (83.3)	0
		V-T	6	0	6 (100)	0	0	0
		V-U	6	0	5 (83.3)	0	0	0
		V-V	6	1 (16.7)	4 (66.7)	0	0	0
		V-E	5	3 (60.0)	2 (40)	0	0	0
		V-K	5	0	5 (100)	0	0	0
		V-W	5	4 (80)	1 (30)	0	0	0
		V-N	4	0	4 (100)	0	1 (25)	0
		V-A	3	0	3 (100)	0	0	0
		V-H	2	0	2 (100)	0	0	0
		V-X	2	0	2 (100)	0	0	0
	Total	27	239	17	164	6	9	1
	L	VI-D	11	0	9 (81.8)	1 (11.1)	0	0
		VI-B	6	0	6 (100)	1 (16.7)	0	0
		VI-C	22	15 (68.2)	1 (4.6)	0	0	0
		VI-A	19	17 (89.5)	1 (5.3)	0	0	0
		VI-E	10	2 (20)	1 (10)	0	0	0
	Total	5	68	34	18	2	0	0
	LD	VII-G	8	0	8 (100)	2 (25)	0	0
		VII-F	40	2 (5)	28 (70.0)	1 (3.6)	0	1 (3.6)
		VII-B	15	0	12 (80)	1 (8.3)	0	0
		VII-O	33	15 (45.5)	15 (45.45)	0	0	0
		VII-N	25	15 (60.0)	5 (30)	0	0	0
		VII-J	11	1 (9.1)	7 (63.6)	0	0	0
		VII-C	10	0	7 (70.0)	0	0	1 (14.3)
		VII-L	10	3 (30)	4 (40)	0	0	0
		VII-M	8	0	7 (87.5)	0	0	0
		VII-A	7	0	7 (100)	0	1 (14.3)	0
		VII-E	6	0	6 (100)	0	0	0
		VII-K	6	0	2 (33.3)	0	0	0
		VII-D	5	0	2 (40)	0	0	0
		VII-H	5	2 (40)	3 (60)	0	0	0
	Total	14	189	38	113	4	1	2
	MS	IIX-G	25	11 (44)	9 (36)	1 (11.1)	0	0
		IIX-D	8	0	8 (100)	1 (12.5)	1 (12.5)	0
		IIX-A	14	1 (7.1)	8 (57.1)	0	1 (12.5)	0
		IIX-H	11	0	11 (100)	0	0	0
		IIX-C	8	0	8 (100)	0	1 (12.5)	0
		IIX-B	6	1 (16.7)	4 (66.7)	0	1 (25)	0
		IIX-E	6	0	3 (50)	0	0	0
		IIX-J	6	0	6 (100)	0	0	0
		IIX-F	5	0	5 (100)	0	0	0
		IIX-K	4	0	4 (100)	0	0	0
	Total	10	93	13	66	2	4	0
	D	IX-G	40	15 (37.5)	6 (15.0)	0	0	0
		IX-F	15	3 (20)	8 (53.3)	0	0	0
		IX-H	20	1 (5)	4 (20)	0	0	0
		IX-C	13	0	12 (92.3)	0	2 (16.7)	0
		IX-A	12	0	12 (100)	0	0	0
		IX-E	12	0	12 (100)	0	1 (8.3)	2 (16.7)
		IX-J	6	0	6 (100)	0	1 (16.7)	0
		IX-D	5	0	5 (100)	0	0	0
		IX-B	4	0	4 (100)	0	0	0
	Total	9	127	19	69	0	4	2
	Total Study Area	127	1977	482	941	54	35	8
	ID: Identification of the holding; WNV: West-Nil virus; TBEV: Tick-born-encephalitis virus; USUV: Usutu virus; ABI: Anhalt-Bitterfeld; WB: Wittenberg; EE: Elbe-Elster; NS: Northern Saxony; CS: Central Saxony, L: Leipzig city , LD: Leipzig district , MS: Meissen; D: Dresden city;

## Sheet: Tab S2. Descript.Stat.
	Table 2: Descriptive statistics for horses included in the study, and distribution of answers from a questionnaire concerning potential risk factors for WNV seropositivity (n=937)
	Variable	Category	sampled (n=937)		WNV positive (n= 54)		WNV negative (n=883 )
			Number (n)	Percentage (%)	Number (n)	Percentage (%)	Number (n)	Percentage (%)
	ANIMAL LEVEL
	Coat colour	Dark	529	56.4568	34	62.963	495	56.0589
		Chestnut	161	17.1825	6	11.1111	155	17.5538
		Light	72	7.6841	5	9.25926	67	7.58777
		Very light	110	11.7396	7	12.963	103	11.6648
		Spotted	65	6.93703	2	3.7037	63	7.13477
	Sex	Female	536	57.2038	31	57.4074	505	57.1914
		Male	401	42.7962	23	42.5926	378	42.8086
	Breed type	Warmblood	554	59.1249	34	62.963	520	58.8901
		Draft horse	38	4.0555	5	9.25926	33	3.73726
		Thoroughbred	49	5.22946	6	11.1111	43	4.86976
		Pony	287	30.6297	8	14.8148	279	31.5968
		Donkey and mule	9	0.960512	1	1.85185	8	0.906002
	Age (in years)	1	43	4.58911	1	1.85185	42	4.75651
		2	48	5.12273	2	3.7037	46	5.20951
		3	34	3.6286	3	5.55556	31	3.51076
		4	40	4.26894	3	5.55556	37	4.19026
		5	52	5.54963	1	1.85185	51	5.77576
		6	39	4.16222	1	1.85185	38	4.30351
		7	28	2.98826	2	3.7037	26	2.94451
		8	31	3.30843	3	5.55556	28	3.17101
		9	40	4.26894	2	3.7037	38	4.30351
		10	47	5.01601	1	1.85185	46	5.20951
		11	39	4.16222	2	3.7037	37	4.19026
		12	41	4.37567	6	11.1111	35	3.96376
		13	39	4.16222	3	5.55556	36	4.07701
		14	39	4.16222	2	3.7037	37	4.19026
		15	26	2.77481	0	0	26	2.94451
		16	42	4.48239	2	3.7037	40	4.53001
		17	41	4.37567	3	5.55556	38	4.30351
		18	37	3.94877	3	5.55556	34	3.85051
		19	35	3.73533	5	9.25926	30	3.39751
		20	23	2.45464	3	5.55556	20	2.26501
		21	24	2.56137	0	0	24	2.71801
		22	26	2.77481	1	1.85185	25	2.83126
		23	21	2.2412	1	1.85185	20	2.26501
		24	22	2.34792	3	5.55556	19	2.15176
		25	20	2.13447	0	0	20	2.26501
		26	8	0.853789	0	0	8	0.906002
		27	15	1.60085	1	1.85185	14	1.5855
		28	7	0.747065	0	0	7	0.792752
		29	10	1.06724	0	0	10	1.1325
		30	10	1.06724	0	0	10	1.1325
		31	6	0.640342	0	0	6	0.679502
		32	2	0.213447	0	0	2	0.226501
		33	2	0.213447	0	0	2	0.226501
	Country of Birth	Germany	862	91.9957	48	88.8889	814	92.2
		WNV-endemic areas a	35	3.73533	2	3.7037	33	3.7
		WNV-free areas b	36	3.84205	4	7.40741	32	3.6
		Unknown	4	0.426894	0	0	4	0.5
	Primary use	Leisure	390	41.6222	18	33.3333	372	42.1291
		Sport horse	284	30.3095	22	40.7407	262	29.6716
		Breeding	182	19.4237	10	18.5185	172	19.479
		Retired	81	8.64461	4	7.40741	77	8.72027
	Primary training location	Exclusively in the arena	35	3.73533	1	1.85185	34	3.85051
		Mainly in the arena	287	30.6297	19	35.1852	268	30.3511
		Mainly trail riding	280	29.8826	15	27.7778	265	30.0113
		Exclusively trail riding	166	17.7161	10	18.5185	156	17.667
		No training	169	18.0363	9	16.6667	160	18.12
	Transport	No	727	77.588	38	70.3704	689	78.0294
		Yes	210	22.412	16	29.6296	194	21.9706
	Travel outside of Germany c	No	920	98.1857	54	100	867	98.188
		Yes	17	1.8143	0	0	16	1.812
	Clinical signs of neurologic disease c	No	914	97.5454	51	94.4444	863	97.735
		Yes	23	2.45464	3	5.55556	20	2.26501
	HOUSING LEVEL			0		0		0
	County	Anhalt-Bitterfeld	107	11.4194	9	16.6667	98	11.0985
		Wittenberg	128	13.6606	6	11.1111	122	13.8165
		Elbe-Elster	136	14.5144	19	35.1852	117	13.2503
		Northern Saxony	136	14.5144	6	11.1111	130	14.7225
		Central Saxony	164	17.5027	6	11.1111	158	17.8935
		Leipzig city	18	1.92102	2	3.7037	16	1.812
		Leipzig district	113	12.0598	4	7.40741	109	12.3443
		Meissen	66	7.04376	2	3.7037	64	7.24802
		Dresden city	69	7.36393	0	0	69	7.81427
	County- categorized	No registered equine WNV infections in 2018/2019	299	31.9104	8	14.8148	291	32.9558
		Registered equine WNV infections in 2018/2019	638	68.0896	46	85.1852	592	67.0442
	No.of horses in the holding	2	4	0.426894	0	0	4	0.453001
		3	6	0.640342	0	0	6	0.679502
		4	27	2.88154	1	1.85185	26	2.94451
		5	48	5.12273	0	0	48	5.43601
		6	96	10.2455	5	9.25926	91	10.3058
		7	54	5.76307	7	12.963	47	5.32276
		8	59	6.29669	4	7.40741	55	6.22877
		9	28	2.98826	0	0	28	3.17101
		10	38	4.0555	8	14.8148	30	3.39751
		11	65	6.93703	8	14.8148	57	6.45527
		12	35	3.73533	3	5.55556	32	3.62401
		13	34	3.6286	0	0	34	3.85051
		14	24	2.56137	0	0	24	2.71801
		15	20	2.13447	1	1.85185	19	2.15176
		16	15	1.60085	0	0	15	1.69875
		17	11	1.17396	3	5.55556	8	0.906002
		18	22	2.34792	0	0	22	2.49151
		19	1	0.106724	0	0	1	0.11325
		20	30	3.20171	0	0	30	3.39751
		21	4	0.426894	0	0	4	0.453001
		22	32	3.41515	0	0	32	3.62401
		25	23	2.45464	1	1.85185	22	2.49151
		28	11	1.17396	0	0	11	1.24575
		30	32	3.41515	2	3.7037	30	3.39751
		31	21	2.2412	1	1.85185	20	2.26501
		33	36	3.84205	2	3.7037	34	3.85051
		34	16	1.70758	0	0	16	1.812
		40	44	4.69584	1	1.85185	43	4.86976
		45	6	0.640342	1	1.85185	5	0.566251
		48	20	2.13447	0	0	20	2.26501
		50	6	0.640342	0	0	6	0.679502
		65	4	0.426894	0	0	4	0.453001
		80	63	6.72359	6	11.1111	57	6.45527
		160	2	0.213447	0	0	2	0.226501
	Type of housing	Housing without turn-out	0	0	0	0	0	0
		Housing with turn-out time < 12h/day	206	21.9851	6	11.1111	200	22.6501
		Housing with turn-out time > 12h/day	107	11.4194	3	5.55556	104	11.778
		Permanent outdoor housing	624	66.5955	45	83.3333	579	65.5719
	Type of turn-out	Dry lot	97	10.3522	5	9.25926	92	10.419
		Pasture	594	63.3938	26	48.1481	568	64.3262
		Combination of both	246	26.254	23	42.5926	223	25.2548
	No.of additional horses within the turn-out	0	24	2.56137	2	3.7037	22	2.49151
		1	22	2.34792	8	14.8148	14	1.5855
		2	101	10.7791	5	9.25926	96	10.872
		3	130	13.8741	3	5.55556	127	14.3828
		4	121	12.9136	7	12.963	114	12.9105
		5	136	14.5144	1	1.85185	135	15.2888
		6	116	12.3799	8	14.8148	108	12.231
		7	68	7.2572	7	12.963	61	6.90827
		8	38	4.0555	1	1.85185	37	4.19026
		9	18	1.92102	1	1.85185	17	1.92525
		10	28	2.98826	0	0	28	3.17101
		11	17	1.8143	4	7.40741	13	1.47225
		12	40	4.26894	4	7.40741	36	4.07701
		13	6	0.640342	1	1.85185	5	0.566251
		15	23	2.45464	0	0	23	2.60476
		18	16	1.70758	1	1.85185	15	1.69875
		20	14	1.49413	0	0	14	1.5855
		45	19	2.02775	1	1.85185	18	2.03851
	Presence of outdoor shelter	No	501	53.4685	18	33.3333	483	54.6999
		Yes	436	46.5315	36	66.6667	400	45.3001
	Presence of stagnant water d	No	257	27.4	13	24.0741	244	27.6331
		Yes	680	72.572	41	75.9259	639	72.3669
	WNV- vaccination density in the holding	0	547	58.3778	37	68.5185	510	57.7576
		0.0323	21	2.2412	1	1.85185	20	2.26501
		0.05	32	3.41515	1	1.85185	31	3.51076
		0.0625	15	1.60085	0	0	15	1.69875
		0.0714	20	2.13447	0	0	20	2.26501
		0.0833	11	1.17396	3	5.55556	8	0.906002
		0.0909	18	1.92102	2	3.7037	16	1.812
		0.1	26	2.77481	2	3.7037	24	2.71801
		0.1111	8	0.853789	0	0	8	0.906002
		0.1515	10	1.06724	0	0	10	1.1325
		0.1538	9	0.960512	0	0	9	1.01925
		0.1563	2	0.213447	0	0	2	0.226501
		0.1667	13	1.38741	0	0	13	1.47225
		0.2	15	1.60085	1	1.85185	14	1.5855
		0.25	6	0.640342	0	0	6	0.679502
		0.2857	5	0.533618	3	5.55556	2	0.226501
		0.3	4	0.426894	0	0	4	0.453001
		0.3125	20	2.13447	0	0	20	2.26501
		0.3529	16	1.70758	0	0	16	1.812
		0.3636	13	1.38741	0	0	13	1.47225
		0.375	6	0.640342	0	0	6	0.679502
		0.4	3	0.320171	0	0	3	0.339751
		0.44	9	0.960512	1	1.85185	8	0.906002
		0.4545	15	1.60085	0	0	15	1.69875
		0.5	29	3.09498	3	5.55556	26	2.94451
		0.55	7	0.747065	0	0	7	0.792752
		0.575	1	0.106724	0	0	1	0.11325
		0.6	11	1.17396	0	0	11	1.24575
		0.64	9	0.960512	0	0	9	1.01925
		0.6667	3	0.320171	0	0	3	0.339751
		0.6818	1	0.106724	0	0	1	0.11325
		0.7143	4	0.426894	0	0	4	0.453001
		0.75	9	0.960512	0	0	9	1.01925
		0.7692	4	0.426894	0	0	4	0.453001
		0.8	13	1.38741	0	0	13	1.47225
		0.8333	1	0.106724	0	0	1	0.11325
		0.8947	1	0.106724	0	0	1	0.11325
	MOSQUITO CONTROL MEASURES			0
	Estimated number of mosquitoes in the holding	Massive numbers	46	4.90928	4	7.40741	42	4.75651
		A lot	365	38.9541	19	35.1852	346	39.1846
		Few	511	54.5358	31	57.4074	480	54.3601
		None	15	1.60085	0	0	15	1.69875
	Use of insect repellent	No	404	43.1163	26	48.1481	378	42.8086
		Yes	533	56.8837	28	51.8519	505	57.1914
	Active ingredient	No product used	404	43.1163	26	48.1481	378	42.8086
		Insecticides	26	2.77481	1	1.85185	25	2.83126
		Synthetic repellents	121	12.9136	5	9.25926	116	13.137
		Natural repellents	137	14.6211	6	11.1111	131	14.8358
		Combination products (insect.&repell.)	240	25.6137	15	27.7778	225	25.4813
		Various products	9	0.960512	1	1.85185	8	0.906002
	Used type of insect repellent			0		0		0
	Self made	No	846	90.2882	41	75.9259	805	91.1665
		Yes	91	9.71185	13	24.0741	78	8.83352
	Commercial	No	555	59.2316	34	62.963	521	59.0034
		Yes	382	40.7684	20	37.037	362	40.9966
	Both	No	866	92.4226	52	96.2963	814	92.1857
		Yes	71	7.57737	2	3.7037	69	7.81427
	Frequency of use:			0		0		0
	While stabled	Always	17	1.8143	1	1.85185	16	1.812
		Mostly	3	0.320171	0	0	3	0.339751
		Rarely	44	4.69584	0	0	44	4.98301
		Never	873	93.1697	53	98.1481	820	92.8652
	While working	Always	100	10.6724	2	3.7037	98	11.0985
		Mostly	253	27.0011	18	33.3333	235	26.6138
		Rarely	119	12.7001	8	14.8148	111	12.5708
		Never	465	49.6265	26	48.1481	439	49.7169
	In the turn-out	Always	81	8.64461	1	1.85185	80	9.06002
		Mostly	71	7.57737	2	3.7037	69	7.81427
		Rarely	123	13.127	3	5.55556	120	13.59
		Never	662	70.651	48	88.8889	614	69.5357
	During transport	Always	6	0.640342	0	0	6	0.679502
		Mostly	3	0.320171	0	0	3	0.339751
		Rarely	54	5.76307	0	0	54	6.11552
		Never	874	93.2764	54	100	820	92.8652
	Use of fly sheets	No	838	89.4344	39	72.2222	799	90.487
		Yes	99	10.5656	15	27.7778	84	9.51302
	Type of fly sheet	None	838	89.4344	39	72.2222	799	90.487
		Regular	50	5.33618	2	3.7037	48	5.43601
		Zebra print	31	3.30843	10	18.5185	21	2.37826
		Sweet itch sheet	18	1.92102	3	5.55556	15	1.69875
	Type of water supply in the stable:			0
	Automatic	No	339	36.1793	22	40.7407	317	35.9003
		Yes	598	63.8207	32	59.2593	566	64.0997
	Buckets or troughs	No	456	48.666	26	48.1481	430	48.6976
		Yes	481	51.334	28	51.8519	453	51.3024
	Type of water supply in turn-out:			0		0		0
	Automatic	No	603	64.3543	31	57.4074	572	64.7792
		Yes	334	35.6457	23	42.5926	311	35.2208
	Buckets or troughs	No	253	27.0011	15	27.7778	238	26.9536
		Yes	684	72.9989	39	72.2222	645	73.0464
	Weekly water change in troughs
	Stable	No	41	4.37567	0	0	41	4.64326
		Yes	896	95.6243	54	100	842	95.3567
	Turn-out	No	77	8.21772	0	0	77	8.72027
		Yes	860	91.7823	54	100	806	91.2797
	Additional mosquito control measures	No	687	73.3191	40	74.0741	647	73.2729
		Yes	250	26.6809	14	25.9259	236	26.7271
	a WNV-endemic countries until 2019 (Poland;Czeck Republic; Hungary; Austria; Italy; Spain; France; USA)
	b WNV-free countries until 2019 (United Kingdom; Switzerland; Netherlands; Island)
	c In the previous two years
	d Within one kilometer of the holding

## Sheet: Tab S3. Serology
	Table 3: Results of virus neutralization assays (VNT) for 106 horses testing positive or equivocal by competitive ELISA.
	ID	competitive ELISA WNV- IgG (%)	capture ELISA WNV- IgM (%)	VNT WNV ND50 Titer	VNT TBEV ND50 Titer	VNT USUV ND50 Titer	Overall results
	Evaluation	pos: S/N ≤ 40 equivocal: 40 < S/N ≤ 50 neg: S/N ≥ 50	pos: S/P ≥ 45 equivocal: 35 < S/P < 45 neg: S/P ≤ 35	positive SNT titer: values are bold (*): crossreactive antibodies neg: < 10
	8	10.3	0.1	160	< 10	< 10	WNV positiv
	9	4.9	5.2	240	< 10	< 10	WNV positiv
	12	5.3	9.8	960	< 10	10 (*)	WNV positiv
	37	7.1	6	60	< 10	< 10	WNV positiv
	40	8.8	67.8	240	< 10	15 (*)	WNV positiv
	41	11.8	96.5	160	< 10	< 10	WNV positiv
	111	11.4	120.2	320	< 10	20 (*)	WNV positiv
	146	5.6	48.2	960	< 10	< 10	WNV positiv
	165	14.8	< 0	15	< 10	< 10	WNV positiv
	183	4.7	< 0	320	< 10	< 10	WNV positiv
	206	7.3	< 0	10	< 10	< 10	WNV positiv
	226	5.9	5	240	< 10	< 10	WNV positiv
	237	5.7	11.3	80	< 10	< 10	WNV positiv
	246	6.7	0.4	320	< 10	< 10	WNV positiv
	252	5.9	13.9	160	< 10	< 10	WNV positiv
	253	5.8	8.3	320	< 10	10 (*)	WNV positiv
	368	7.1	< 0	640	< 10	15 (*)	WNV positiv
	380	7.1	64.7	1920	< 10	20 (*)	WNV positiv
	396	6	< 0	240	< 10	< 10	WNV positiv
	422	5.1	< 0	960	< 10	20 (*)	WNV positiv
	462	9.7	12.2	240	< 10	< 10	WNV positiv
	464	7.5	87.9	640	< 10	15 (*)	WNV positiv
	466	10.9	< 0	70	< 10	< 10	WNV positiv
	472	6.4	3.2	320	< 10	20 (*)	WNV positiv
	473	7.5	27.1	960	< 10	10 (*)	WNV positiv
	475	6.4	< 0	320	< 10	10 (*)	WNV positiv
	495	9.4	7.3	240	< 10	< 10	WNV positiv
	502	10.2	< 0	80	< 10	< 10	WNV positiv
	548	22.7	4.1	15	< 10	< 10	WNV positiv
	567	6.1	< 0	80	< 10	< 10	WNV positiv
	603	6.2	< 0	480	< 10	15 (*)	WNV positiv
	606	5.3	< 0	320	< 10	10 (*)	WNV positiv
	635	5.8	< 0	80	< 10	< 10	WNV positiv
	679	7.3	< 0	240	< 10	< 10	WNV positiv
	850	6.5	< 0	120	< 10	< 10	WNV positiv
	855	6.5	< 0	320	< 10	10 (*)	WNV positiv
	857	10.4	< 0	80	< 10	< 10	WNV positiv
	861	5.5	< 0	1920	< 10	10 (*)	WNV positiv
	862	39.6	< 0	20	< 10	< 10	WNV positiv
	863	7.26496	< 0	640	< 10	10 (*)	WNV positiv
	864	7	< 0	160	< 10	< 10	WNV positiv
	865	5.3	< 0	640	< 10	20 (*)	WNV positiv
	866	7.1	< 0	480	< 10	< 10	WNV positiv
	867	6.3	< 0	160	< 10	< 10	WNV positiv
	868	14.3	< 0	60	< 10	< 10	WNV positiv
	872	8.3	< 0	80	< 10	< 10	WNV positiv
	873	6.4	< 0	480	< 10	< 10	WNV positiv
	874	21.5	5.4	20	< 10	< 10	WNV positiv
	916	5.2	< 0	240	< 10	10 (*)	WNV positiv
	925	4	< 0	960	< 10	15 (*)	WNV positiv
	933	4.4	3	320	< 10	20 (*)	WNV positiv
	971	5.8	< 0	1280	< 10	20 (*)	WNV positiv
	977	6.3	12.8	160	< 10	< 10	WNV positiv
	978	7.3	11.8	320	< 10	10 (*)	WNV positiv
	1	13.1	0.9	< 10	240	< 10	TBEV positiv
	140	6.1	8.2	< 10	2560	< 10	TBEV positiv
	262	17.1	< 0	< 10	60	< 10	TBEV positiv
	271	39.6	7.1	< 10	40	< 10	TBEV positiv
	272	10.3	< 0	< 10	120	< 10	TBEV positiv
	273	6.6	8.9	< 10	2560	< 10	TBEV positiv
	274	15.8	10.4	< 10	480	< 10	TBEV positiv
	276	14.6	< 0	< 10	960	< 10	TBEV positiv
	278	19.5	< 0	< 10	240	< 10	TBEV positiv
	279	24.7	< 0	< 10	160	< 10	TBEV positiv
	283	11.2	10.4	< 10	640	< 10	TBEV positiv
	297	19.1	< 0	< 10	960	< 10	TBEV positiv
	312	38.2	< 0	< 10	40	< 10	TBEV positiv
	314	25.6	1.1	< 10	320	< 10	TBEV positiv
	354	9.2	< 0	< 10	90	< 10	TBEV positiv
	355	9.2	< 0	< 10	160	< 10	TBEV positiv
	356	7.4	< 0	< 10	480	< 10	TBEV positiv
	357	9.6	< 0	< 10	60	< 10	TBEV positiv
	358	15.1	< 0	< 10	160	< 10	TBEV positiv
	438	7.5	< 0	< 10	240	< 10	TBEV positiv
	524	5.4	< 0	< 10	1920	< 10	TBEV positiv
	536	10.8	< 0	< 10	240	< 10	TBEV positiv
	577	5.07896	< 0	< 10	2560	< 10	TBEV positiv
	610	9.7	< 0	< 10	80	< 10	TBEV positiv
	619	6.7	< 0	< 10	320	< 10	TBEV positiv
	636	36.3	9.2	< 10	160	< 10	TBEV positiv
	656	24.6	3.5	< 10	160	< 10	TBEV positiv
	659	38.1	0.3	< 10	100	< 10	TBEV positiv
	690	12.9	< 0	< 10	240	< 10	TBEV positiv
	708	5.8	< 0	< 10	480	< 10	TBEV positiv
	709	7.7	< 0	< 10	960	< 10	TBEV positiv
	790	4.7	< 0	< 10	480	< 10	TBEV positiv
	818	11.3	< 0	< 10	320	< 10	TBEV positiv
	967	22.1161	< 0	< 10	60	< 10	TBEV positiv
	992	35.7	< 0	< 10	160	< 10	TBEV positiv
	148	7.1	9.6	10 (*)	< 10	160	USUV positiv
	180	9.8	7	< 10	< 10	80	USUV positiv
	187	40.2	< 0	< 10	< 10	20	USUV positiv
	404	41.5	< 0	< 10	< 10	10	USUV positiv
	445	7.9	< 0	10 (*)	< 10	40	USUV positiv
	786	8.6	< 0	10 (*)	< 10	40	USUV positiv
	791	8.3	< 0	< 10	< 10	40	USUV positiv
	894	19.9	< 0	< 10	< 10	10	USUV positiv
	147	6.4	4.1	60	480	< 10	inconclusive
	720	6.3	< 0	60	160	< 10	inconclusive
	982	4.3	2.8	80	< 10	120	inconclusive
	20	7.6	1.2	< 10	< 10	< 10	non-determinable
	215	25.7	< 0	< 10	< 10	< 10	non-determinable
	778	33.3	< 0	< 10	< 10	< 10	non-determinable
	871	33.3	< 0	< 10	< 10	< 10	non-determinable
	321	41.5	< 0	< 10	< 10	< 10	non-determinable
	860	42.1	< 0	< 10	< 10	< 10	non-determinable

## Sheet: Tab S4. Compl.univar.analysis
	Table 4: Complete univariate analysis (chi-square) of potential risk factors for WNV seropositivity in 937 horses.
	Variable	Categories	χ2	df	p
	ANIMAL LEVEL
	Coat colour	Dark	2.781	4	0.595185
		Chestnut
		Light
		Very light
		Spotted
	Sex	Female	0.001	1	0.975155
		Male
	Breed type	Warmblood	12.913	4	0.0117105
		Draft horse
		Thoroughbred
		Pony
		Donkey and mule
	Age (in years)	1	29.883	32	0.574079
		2
		3
		4
		5
		6
		7
		8
		9
		10
		11
		12
		13
		14
		15
		16
		17
		18
		19
		20
		21
		22
		23
		24
		25
		26
		27
		28
		29
		30
		31
		32
		33
	Country of Birth	Germany	1.947	2	0.377703
		WNV-endemic areas a
		WNV-free areas b
		Unknown
	Primary use	Leisure	3.129	3	0.372209
		Sport horse
		Breeding
		Retired
	Primary training location	Exclusively in the arena	1.098	4	0.894617
		Mainly in the arena
		Mainly trail riding
		Exclusively trail riding
		No training
	Transport	No	1.717	1	0.190119
		Yes
	Travel outside of Germany c	No	0	1	0.983008
		Yes
	Clinical signs of neurologic disease c	No	2.301	1	0.129273
		Yes
	HOUSING LEVEL
	County	Anhalt-Bitterfeld (ABI)	27.422	8	0.000597701
		Wittenberg (WB)
		Elbe-Elster (EE)
		Northern Saxony (NS)
		Central Saxony (CS)
		Leipzig city (L)
		Leipzig district (LD)
		Meissen (MS)
		Dresden city (D)
	County- categorized	No registered equine WNV infections in 2018/2019	7.708	1	0.00549854
		Registered equine WNV infections in 2018/2019
	No.of horses in the holding	2	59.772	33	0.00293308
		3
		4
		5
		6
		7
		8
		9
		10
		11
		12
		13
		14
		15
		16
		17
		18
		19
		20
		21
		22
		25
		28
		30
		31
		33
		34
		40
		45
		48
		50
		65
		80
		160
	Type of housing	Housing with turn-out time <12h/day	7.216	1	0.007
		Housing with turn-out time>12h/day
		Permanent outdoor housing
	Type of turn-out	Dry lot	7.994	2	0.0183747
		Pasture
		Combination of both
	No.of additional horses within the turn-out	0	67.574	17	<0.001
		1
		2
		3
		4
		5
		6
		7
		8
		9
		10
		11
		12
		13
		15
		18
		20
		45
	Presence of outdoor shelter	No	9.338	1	0.0022449
		Yes
	Presence of stagnant water within 1km of the holding	No	0.324	1	0.56932
		Yes
	WNV- vaccination density in the holding	0	54.354	36	0.0254413		54.354
		0.0323
		0.05
		0.0625
		0.0714
		0.0833
		0.0909
		0.1
		0.1111
		0.1515
		0.1538
		0.1563
		0.1667
		0.2
		0.25
		0.2857
		0.3
		0.3125
		0.3529
		0.3636
		0.375
		0.4
		0.44
		0.4545
		0.5
		0.55
		0.575
		0.6
		0.64
		0.6667
		0.6818
		0.7143
		0.75
		0.7692
		0.8
		0.8333
		0.8947
	MOSQUITO CONTROL MEASURES
	Estimated number of mosquitoes in the holding	Massive numbers	1.941	3	0.584668
		A lot
		Few
		None
	Use of insect repellent	No	0.592	1	0.441819
		Yes
	Active Ingredient	No product used	2.167	5	0.825649
		Insecticides
		Synthetic repellants
		Natural repellents
		Combination products (Insect.&Repell.)
		Various products
	Used type of Insect repellent
	Self made	No	13.48	1	<0.001
		Yes
	Commercial	No	0.33	1	0.565427
		Yes
	Both	No	1.228	1	0.267839
		Yes
	Frequency of use:
	While stabled	Always	3.027	3	0.387454
		Mostly
		Rarely
		Never
	While working	Always	3.685	3	0.297502
		Mostly
		Rarely
		Never
	In the turn-out	Always	9.394	3	0.0244914
		Mostly
		Rarely
		Never
	During transport	Always	4.13	3	0.247714
		Mostly
		Rarely
		Never
	Use of Fly Sheets	No	17.966	1	<0.001
		Yes
	Type of Fly Sheet	None	46.194	3	<0.001
		Regular
		Zebra print
		Sweet itch sheet
	Type of water supply in the stable:
	Automatic	No	0.516	1	0.472397
		Yes
	Buckets or troughs	No	0.006	1	0.937492
		Yes
	Type of water supply in turn-out:
	Automatic	No	1.206	1	0.272223
		Yes
	Buckets or troughs	No	0.018	1	0.894642
		Yes
	Weekly water change in troughs
	Stable	No	2.622	1	0.105385
		Yes
	Turn-out	No	5.131	1	0.0235081
		Yes
	Additional mosquito control measures	No	0.017	1	0.897189
		Yes
	χ2: Chi2 value; df: degrees of freedom; p: significance
	a WNV-endemic countries until 2019 (Poland;Czeck Republic; Hungary; Austria; Italy; Spain; France; USA)
	b WNV-free countries until 2019 (United Kingdom; Switzerland; Netherlands; Island)
	c in the previous two years

## Sheet: Tab S5 Log.Regr.
	Table 5: Logistic regression model (complete data) for the association of potential risk factors with WNV seropositivity in 937 horses.
	Variable	Category	B	S.E.	Wald	df	p	Exp (B)	95% CI
									Lower	Upper
	Age	In years	0.00530398	0.0228581	0.0538424	1	0.816507	1.00532	0.961273	1.05138
	Coat colour	Dark	Ref.
		Chestnut	-0.418962	0.502521	0.69509	1	0.404439	0.657729	0.245641	1.76114
		Light	0.735512	0.607805	1.46437	1	0.226236	2.08655	0.633964	6.86742
		Very light	0.0666176	0.495007	0.0181116	1	0.892945	1.06889	0.405118	2.82021
		Spotted	-0.473649	0.812653	0.339705	1	0.56	0.622726	0.126638	3.06217
	Sex	Female	Ref.
		Male	0.0628073	0.335493	0.0350472	1	0.851497	1.06482	0.551702	2.05518
	Breed type	Warmblood	Ref.
		Draft horse	0.650031	0.744416	0.762495	1	0.382549	1.9156	0.445304	8.24049
		Thoroughbred	0.819237	0.661651	1.53307	1	0.215653	2.26877	0.620285	8.29829
		Pony	-1.23924	0.498606	6.17726	1	0.0129403	0.289604	0.108991	0.769519
		Donkey and mule	0.463371	1.35876	0.116297	1	0.733086	1.58942	0.11083	22.7941
	Country of Birth a	Germany	Ref.
		WNV-endemic areas b	0.359463	0.828595	0.188201	1	0.664418	1.43256	0.282365	7.26799
		WNV-free areas c	0.786436	0.717507	1.20137	1	0.273049	2.19556	0.538025	8.95958
	Primary use	Leisure	Ref.
		Sport horse	0.274819	0.465029	0.349249	1	0.554539	1.31629	0.529077	3.27481
		Breeding	0.198288	0.57094	0.120618	1	0.728365	1.21931	0.398227	3.73336
		Retired	-0.0852754	0.710806	0.0143928	1	0.904507	0.918259	0.227996	3.69832
	Primary training location	Exclusively in the arena	Ref.
		Mainly in the arena	1.36491	1.34268	1.03338	1	0.309365	3.91537	0.28176	54.4086
		Mainly trail riding	1.17818	1.37584	0.733304	1	0.391814	3.24845	0.219057	48.172
		Exclusively trail riding	1.50709	1.40147	1.15641	1	0.282212	4.51356	0.28946	70.3802
		No training	1.09373	1.40664	0.604582	1	0.436835	2.98538	0.189526	47.0253
	Transport	No	Ref.
		Yes	0.116026	0.436759	0.0705714	1	0.790507	1.12303	0.477111	2.64338
	Clinical signs of neurologic disease d	No	Ref.
		Yes	1.37952	0.790615	3.04455	1	0.0810084	3.97298	0.843614	18.7107
	Travel outside of Germany d	No	Ref.
		Yes	-0.803378	1.35134	0.353438	1	0.552173	0.447814	0.0316838	6.32932
	County- categorized	No registered equine WNV infections in 2018/2019	Ref.
		Registered equine WNV infections in 2018/2019	1.36424	0.462761	8.691	1	0.00319785	3.91276	1.57972	9.6914
	No.of horses in the operation		0.0114754	0.0110028	1.08775	1	0.296971	1.01154	0.989961	1.03359
	Type of housing	<24 h access to turn-out	Ref.
		Permanent outdoor housing	0.966603	0.453558	4.54183	1	0.0330762	2.629	1.08074	6.39528
	Type of turn-out	Dry lot	Ref.
		Pasture	-0.199249	0.640506	0.096771	1	0.75574	0.819346	0.233489	2.8752
		Combination of both	0.244365	0.642764	0.144536	1	0.703812	1.27681	0.362247	4.50037
	No.of additional horses within the turn-out		-0.028085	0.0281315	0.996692	1	0.318112	0.972306	0.920147	1.02742
	Presence of outdoor shelter	No	Ref.
		Yes	1.10634	0.427182	6.70737	1	0.00960152	3.02328	1.30876	6.98388
	Presence of stagnant water e	No	Ref.
		Yes	-0.0748063	0.469002	0.0254406	1	0.873274	0.927923	0.370081	2.32663
	WNV- vaccination density in the holding	In percent	-0.0301886	0.0116458	6.71965	1	0.00953562	0.970263	0.948367	0.992664
	Estimated number of mosquitoes in the holding	Massive numbers	17.7462	10086	3.09581e-06	1	0.998596	5.09411e+07	0
		A lot	17.0109	10086	2.84458e-06	1	0.998654	2.44193e+07	0
		Few	17.9827	10086	3.1789e-06	1	0.998577	6.45367e+07	0
		None
	Use of insect repellent	No	Ref.
		Yes	-0.46162	0.459423	1.00959	1	0.315002	0.630262	0.25613	1.5509
	Use of fly sheets	No	Ref.
		Yes	1.97734	0.492833	16.0976	1	6.01594e-05	7.22348	2.74945	18.9778
	Add. mosquito control measures	No	Ref.
		Yes	-0.528834	0.443273	1.4233	1	0.232861	0.589291	0.247181	1.4049
	Constant		-23.8339	10086	5.58413e-06	1	0.998115	4.4572e-11
	Exp(B): odds ratio (the exponentiation of the B coefficient); SE.: standard error; df: degrees of freedom; p: significance; CI: confidence interval; Ref.: reference variable
	a 4 horses had to be excluded by the unknown Country of birth.
	b WNV-endemic countries until 2019 (Poland;Czeck Republic; Hungary; Austria; Italy; Spain; France; USA)
	c WNV-free countries until 2019 (United Kingdom; Switzerland; Netherlands; Island)
	d In the previous two years
	e Within one kilometer of the holding
